# Supplementary material for: A Report on Multi-Target Anti-Inflammatory Properties of Phytoconstituents from Monochoria hastata (Family: Pontederiaceae)
Source: Molecules. 2021 Dec 6;26(23):7397. doi: 10.3390/molecules26237397 (PMC8658818; doi:10.3390/molecules26237397)
Supplement: Supplementary file 1 [file molecules-26-07397-s001.zip]

Archive with 1 entries (1 files):
- molecules-1441258-supplementary.pdf
